# Supplementary material for: Methodological considerations in assessment of language lateralisation with fMRI: a systematic review
Source: PeerJ. 2017 Jul 11;5:e3557. doi: 10.7717/peerj.3557 (PMC5508809; doi:10.7717/peerj.3557)
Supplement: Appendix S2 — Spreadsheet drawn from REDCap (Research Electronic Data Capture) database used to input data on each of the 76 selected studies. [file peerj-05-3557-s002.csv]

paper_name	article_authors	year_of_publication	article_title	paper_pdf	sample_size	sample_gender	sample_handedness	patient_sample	patient_group_details	simulated_data	simulated_data_details	question_of_interest___1	question_of_interest___2	question_of_interest___3	question_of_interest___4	question_of_interest___5	question_of_interest___6	question_of_interest___7	question_of_interest___8	question_of_interest___9	question_of_interest___10	main_message	study_info_complete	fmri_design	activity_measure	li_calculation_method	calcmethods_compared1___1	calcmethods_compared1___2	calcmethods_compared1___3	calcmethods_compared1___4	calcmethods_compared1___5	calcmethods_compared1___6	calcmethods_compared	li_range	threshold	thresholds_compared1___1	thresholds_compared1___2	thresholds_compared1___3	thresholds_compared1___4	thresholds_compared1___5	thresholds_compared	li_calc_method_description	dominance_cut_offs	dominance_categorisation	region_of_interest	roi_definition	roi_definition_method	no_regions	regions
3	Abbott, Waites, Lillywhite and Jackson	2010	fMRI assessment of language lateralisation: an objective approach		34	20 male, 14 female	6	1	4 epilepsy patients	1	Took real resting data from healthy subjects and added a known signal response. Added signal time courses within three ROIs centred on peak clusters from actual group activation data. Constructed a series of datasets with varying percentage signal change. Each dataset contained lateralization equivalent to an LI of 0.3.	0	1	1	0	0	0	0	0	0	0	Laterality should not be determined at a single threshold but using thresholds that yield a fixed number of active voxels i.e. an individualy determined variable threshold, as this is more robust. Argue for the utility of an approach to dominance classification in which an LI distribution across voxel counts for a subject can be compared to a normative distribution.	2	1	1	1	0	0	0	0	0	0		1	6	0	1	1	0	1	Variable threshold, Multiple thresholds, Unthresholded	Calculated the LI at multiple thresholds, and then calculated at a threshold that yielded a fixed number of active voxels. Calculated the distribution of LI as function of the number of voxels above threshold i.e. obtained a voxel count distribution.		A threshold independent method was used to assess whether lateralisation was atypical. This involved statistically comparing the LI distribution of a subject to a group of LI distributions for a normative group- calculate the probability of the laterality of a subject being consistent with the control group.	2	3	Defined using a combinationof functional and anatomical landmarks.	1	1
4	Adcock, Wise, Oxbury, Oxbury, Matthews	2003	Quantitative fMRI assessment of the differences in lateralisation of language-related brain activation in patients with temporal lobe epilepsy.		12	6 male, 6 female	1	1	19 right handed temporal lobe epilepsy patients.	0		0	1	0	0	0	0	0	0	0	0	Aimed to compare different methods of determining laterality from fMRI data, and to investigate reproducibility of fMRI LIs. Found high reproducibility across two testing sessions and reported that LIs based on magnitude of signal were more robust than those based on signal extent.	2	1	3	1	0	0	0	0	0	0		1	3	0	0	0	0	0		Four methods of calculation were compared: Voxel counts, anatomically defined ROI Voxel counts, functionally defined ROI Signal magnitude, anatomically defined ROI Signal magnitude, functionally defined ROI	Within 2 SDs of the mean	The categorical definition of laterality (as right, left or bilateral) was based on cut-off values defined at two standard deviations on either side of the mean for an LI.	2	3	Anatomically defined VOI: a large area including frontal, parietal and temporal cortex (excluding occipital cortex and cerebellum). Functionally defined VOI: derived from a map of language activity, including frontal and temporal areas (flipped symmetrically to give right homologues).	2	5
5	Baciu, Juphard, Cousin, Le Bas	2005	Evaluating fMRI methods for assessing hemisphere language dominance in healthy subjects		10	5 male, 5 female	1	2		0		0	1	0	0	1	0	0	0	0	0	Both the standard LI method and the flip method were robust for measuring language lateralisation; however, the reliability of each method depends on the task used.	2	1	3	6	1	1	0	0	0	0	Standard LI equation Flip method	1	1	0	0	0	0	0		Compared two methods: Standard LI method: LIs calculated based on voxel counts within a VOI consisting of inferior frontal, temporal and parietal cortex. Flip method: First, two sets of images are created; right side images (normalised L and R) and a mirror images set (flipped so that LH is on the right). Calculated the following statistical contrast: [task vs control] for right side images versu…	0.2	Typical 0.2 cut-offs.	2	2	Based on functional maps provided by the task vs control contrast.	1 large VOI	3
6	Bethmann, Tempelmann, Bleser, Scheich, Brechmann	2007	Determining language laterality by fMRI and dichotic listening		30	15 male, 15 female	5	2		0		0	1	0	1	0	0	0	0	0	0	Analysing only one ROI is not sufficient to determine language dominance within a single subject.	2	1	3	1	0	0	0	0	0	0		2	1	0	0	0	0	0		Used the standard LI equation using both the BOLD signal intensity and the number of activated voxels. Calculated for each region and then an average taken across regions.	-20	LI above +20 = left LI below -20 = right Li between +2- and -20 = bilateral	2	2	ROIs defined according to activation peaks obtained.	4	3
7	Berl, Zimmaro, Khan, Dustin, Ritzl, Duke et al.	2014	Characterisation of atypical language activation patterns in focal epilepsy.		118	60 male, 58 female	1	1	220 patients with focal epilepsy	0		0	0	1	1	0	0	0	0	0	0	A data-driven clustering method indicated the existence of meaningful categories of language dominance versus the arbitrary categorisation cut-offs traditionally used.	2	1	2	4	0	0	0	0	0	0		1	4	0	0	0	0	0		Used Wilke and Schmithorst's (2006) bootrapping method within LI toolbox.	0.2	Compared two methods of classifying language dominance: Traditional 0.2 cut-offs. Hierarchical cluster analysis method, using Ward's method to measure similarity between cases.	2	1	Anatomically defined using the Wake Forest PickAtlas.	2	3
8	Fernandez, de Greiff, von Oertzen, Reuber, Lun, Klaver et al.	2001	Language mapping in less than 15 minutes: Real-time functional MRI during routine clinical investigation.		12	6 male, 6 female	1	1	12 epilepsy patients.	0		0	1	0	1	0	0	0	0	0	0	Demonstrated the reliability of a real-time fMRI lateralisation analysis.	2	1	2	1	0	0	0	0	0	0		1	2	0	0	0	0	0		Used a variable threshold for each subject set at half the mean maximum t-value, defined as the mean of those 5% voxels showing the highest level of activation. Then calculated a weighted LI using the sum of t-values of supra-threshold voxels multiplied by the set of activated voxels. Compared two methods of LI calculation; online and offline. Laterality raters viewed intermixed real-time and off…		Language dominance was classified by visual inspection of contrast images by neurologists who rated language dominance as left, right, bilateral or unclear.	3	3	Three ROIs defined in a data-derived manner by looking at activation maps generation (with mirror images to obtain right homologues). A global VOI was defined by masking the whole brain, excluding three sagittal midline planes.	3	3
9	Jansen, Menke, Sommer, Forster, Bruchmann, Hempleman, Weber, Knecht.	2006	The assessment of hemispheric lateralization in functional MRI- robustness and reproducibility		10	6 male, 4 female	4	2		0		0	1	0	1	1	1	0	0	0	0	The robustness and reproducibility of fMRI laterality indices are affected by multiple methodological aspects, including the threshold used, the activity measure used, the ROI used and the task used.	2	1	3	1	0	0	0	0	0	0		1	6	0	1	1	0	0	Multiple fixed thresholds, Variable threshold	Used the standard LI equation, and varied the choice of activity measure and definition of ROI: Extent of activation (at both fixed and variable thresholds) Magnitude of activation (either all within ROI, or only those exceeding a threshold level) Fixed thresholds- LIs were calculated for a range of statistical thresholds. Variable thresholds- threshold defined at level to yield fixed number of a…	0.2	Positive LI value = Left dominance Negative LI value = Right dominance LI < 0.2 = Bilateral	3	3	Functionally derived ROI- Took significantly activated clusters and mirrored them to get RH homologues. Anatomically derived ROI- included all cerebral regions excluding the cerebellum.	3	5
10	Binder, Swanson, Hammeke, Sabsevitz	2008	A comparison of five fMRI protocols for mapping speech comprehension systems		26	13 male, 13 female	1	2		0		0	0	0	0	1	0	0	0	0	0	Speech comprehension paradigms yield strongest lateralisation when an active non-linguistic baseline task is used, to interrupt resting activation of conceptual representations.	2	1	1	1	0	0	0	0	0	0		1	1	0	0	0	0	0		Used the standard LI equation using voxel counts within global ROIs of the left and right hemisphere (excluding cerebellum and brainstem) at a single fixed threshold.	Not given		1	1	Created individual masks for each subject by excluding voxels outside the brain and those within the cerebellum and brainstem. Then divided this mask at the midline to produce separate right and left ROIs.	1 in each hemisphere	6
11	Allendorfa, Hernando, Hossain, Nenert, Holland, Szaflarski	2016	Arcuate fasciculus asymmetry has a hand in language function but not handedness.		214	108 male, 132 female	5	2		0		0	0	0	0	1	0	0	0	0	0	Focus of paper was on comparing structural and functional asymmetries with handedness. Provides a measurement of LI with verb generation.	2	1	1	1	0	0	0	0	0	0		1	2	0	0	0	0	0		Used LI toolbox on fMRI data within a functional mask. Threshold adaptively defined as the mean intensity of voxels within that mask. Number of voxels surviving this threshold in R and L hemispheres then used for standard LI calculation. Removed statistical outliers using data clustering and variance weighting options.	0.1	LI >= 0.1 = left lateralised LI <= -0.1 = right lateralised -0.1< LI <0.1 = bilateral	2	2	Clusters of significant activation during the language paradigm were used to create a functional mask for each subject. Voxels above threshold in the left hemisphere were mirrored over to the right hemisphere and vice versa to obtain a symmetrical mask. This included frontal, temporal and parietal areas.	Multiple in a single VOI	3
12	Backes, Deblaere, Vonck, Kessels, Boon, Hofman, Wilmink et al.	2005	Language activation distributions revealed by fMRI in post-operative epilepsy patients: Differences between left- and right-sided resections.		9	3 male, 6 female	1	1	12 right temporal lobe and 9 left temporal lobe resected epilepsy patients.	0		0	0	0	0	1	0	0	0	0	0	Focus of study was on patient group. Demonstration of lateralising ability of word generation task/word reading task.	2	1	1	1	0	0	0	0	0	0		1	3	0	0	0	0	0		Used voxel counts within right and left hemispheres for the standard LI equation. Calculated LIs across a range of thresholds for each subject. When group comparisons were made, threshold was set at Z>3.8.	0.2	Standard 0.2 cut-offs: LH = >0.2 RH = <-0.2 BL = between -0.2 and +0.2	2	3	Used digital brain masks to select ROIs that had previously been identified as being activated in controls for the same language tasks (Deblaere et al, 2002).	Multiple in a single VOI	3
14	Brennan, Whalen, Branco, O'Shea, Norton, Golby	2007	Object naming is a more sensitive measure of speech localization than number counting: Converging evidence from direct cortical stimulation and fMRI.		7	2 male, 5 female	1	1	Fifteen left hemisphere damage patients.	0		0	0	0	0	1	0	0	0	0	0	Aimed to compare automated (number counting) and non-automated (object naming) speech tasks to assess their lateralising ability.	2	1		1	0	0	0	0	0	0		1	3	0	0	0	0	0		Standard LI formula used (not clear if using voxel extent or magnitude), from voxels surviving threshold within ROIs. LIs were calculated at a range of thresholds.	0.2	Standard 0.2 cut-offs.	2	1	Defined anatomically using the Pick Atlas.	2	3
16	Clements, Rimrodt, Abel, Blankner, Mostofsky, Pekar et al.	2006	Sex differences in cerebral laterality of language and visuospatial processing.		30	15 male, 15 female	1	2		0		0	0	0	1	1	0	0	0	0	0	Gives LI values for a rhyming task within a language and a non-language ROI. Main focus of paper was on sex differences.	2	1	1	1	0	0	0	0	0	0		1	1	0	0	0	0	0		Used voxel counts within the standard LI equation for voxels surviving a single fixed threshold within each ROI independently.	Not given	Not specified.	2	1	Defined anatomically using the Wake Forest University PickAtlas.	2	5
17	Cousin, Peyrun, Pichat, Lamalle, Le Bas, Baciu	2007	Functional MRI approach for assessing hemispheric predominance of regions activated by a phonological and a semantic task.		11	11 male, 0 female	1	2		0		0	1	0	0	1	0	0	0	0	0	Investigated the utility of the flip method of LI calculation using a phonological and a semantic task.	2	2	2	2	0	0	0	0	0	0			1	0	0	0	0	0		Used the flip method (Baciu et al, 2005). First, two sets of images are created; right side images (normalised L and R) and a mirror images set (flipped so that LH is on the right). Then did direct statistical comparisons between hemispheres for each task without taking into account the control condition e.g. (rhyming unflipped + non-rhyming unflipped) > (rhyming flipped + nonrhyming unflipped). …		Visual inspection of contrast images (flipped versus unflipped).	2	2	Based on functional maps provided by the task vs control contrast.	1 large VOI	5
18	Deblaere, Backes, Hofman, Vandemaele, Boon, Vonck et al.	2002	Developing a comprehensive presurgical functional MRI protocol for patients with intractable temporal lobe epilepsy.		9	3 male, 6 female	1	2		0		0	0	0	0	1	0	0	0	0	0	Compared 4 language paradigms in terms of strength and reliability of lateralisation; evidence for the particular strength and reliability of word generation.	2	1	1	1	0	0	0	0	0	0		1	1	0	0	0	0	0		Used voxel counts above a single fixed threshold within the standard LI equation.	Not given	Not specified.	1	1	Whole hemisphere used.	1	6
20	Dodoo-Schittko, Rosengarth, Doenitz, Greenlee	2012	Assessing language dominance with functional MRI: The role of control tasks and statistical analysis.		11	3 male, 9 female	1	2		0		0	1	0	0	1	0	0	0	0	0	Argue for the need for combined task analysis and the use of high-level control tasks in order to obtain strong, unambiguous LIs. Found that strength of LIs and the effect of parameters such as the threshold used varied according to the language paradigm used.	2	1	1	1	0	0	0	0	0	0		1	3	0	0	0	0	0		Used voxel counts within ROIs for the standard LI equation. Group LIs were calculated at a single fixed threshold but also calculated LIs for each subject across a range of threshold levels to show threshold dependence.	Not given	Not specified or reported.	2	1	Anatomically defined ROIs associated with primary language functions using the Anatomical Automatic Labelling atlas.	6	3
21	Doucet, Pustina, Skidmore, Sharan, Sperling,Tracy	2015	Resting-state functional connectivity predicts the strength of hemispheric lateralization for language processing in temporal lobe epilepsy and normals.		23		4	1	55 patients with unilateral temporal lobe epilepsy.	0		0	0	0	0	0	0	0	0	0	1	Main focus of paper was on using resting state functional connectivity as a predictor of language dominance. Demonstration of lateralising ability of word generation task.	2	1		1	0	0	0	0	0	0		1	1	0	0	0	0	0		Used the LI toolbox on thresholded images, citing Wilke and Schmithorst (2006). Specific details of their calculation method not given, but reported that they compared the LIs obtained with this method with those obtained from the bootstrapping method.			2	1	Anatomically defined mask using the AAL atlas.	3	3
22	Drager, Jansen, Bruchmann, Forster, Pleger, P'zwitserlood et al.	2004	How does the brain accommodate to increased task difficulty in word finding? A functional MRI study.		14	8 male, 6 female.	1	2		0		0	0	0	0	0	0	0	1	0	0	Assessed the effects of task difficulty on the lateralisation of language and other areas.	2	1	1	1	0	0	0	0	0	0		1	1	0	0	0	0	0		Used voxel counts with the standard LI equation above a single fixed threshold of p = .001.	Not given	Not specified.	2	2	Defined functionally using the contrast word retrieval tasks - baseline task. Chose the activation cluster corresponding to the left IFG and then reflected it through the midline to obtain its right homologue.	1	1
23	Fesl, Bruhns, Rau, Wiesmann, Ilmberger, Kegel et al.	2010	Sensitivity and reliability of language laterality assessment with a free reversed association task- a fMRI study.		39		5	2		0		0	1	0	1	1	1	0	0	0	0	Tested a novel verbal association task as a task for measurement of lateralisation. Assessed strength of LI across multiple regions and reliability of LI measurement across two sessions.	2	1	1	1	0	0	0	0	0	0		1	6	1	1	0	0	0	Single fixed threshold, Variable threshold.	Used voxel counts within 42 ROIs to calculate LI using the standard LI equation. Calculated both at a single fixed threshold and using variable thresholds defined according to that threshold level that yielded a criterion number of above threshold voxels (7000).	0.33	Calculated LI values such that -1 indicated left dominance and +1 indicated right dominance. Left = below 0.33 Right = above +0.33 Bilateral = between -0.33 and +0.33	2	1	Used the AAL atlas to define 42 ROIs associated with language function. Also combined these to form frontal, central, SMA, parietal and temporal ROIs.	42	5
24	Gaillard, Balsamor, Xu, Grandin, Braniecki, Papero et al.	2002	Language dominance in partial epilepsy patients identified with an fMRI reading task.		22	11 male, 11 female.	1	1	20 partial epilepsy patients.	0		0	0	0	1	1	0	0	0	0	0	Focus was on identifying temporal areas in fMRI in epilepsy patients. Demonstration of the lateralising ability of a read response naming task across frontal and temporal ROIs.	2	1	1	1	0	0	0	0	0	0		1	3	0	0	0	0	0		Used voxel counts within ROIs in the standard LI equation, at 3 different threshold levels (t = 3.0, 4.0 and 5.0).	0.2	Standard 0.2 cut-offs.	2	1	Drew ROI based on anatomical landmarks while blinded to activation patterns.	3	3
25	Gaillard, Sachs, Whitnah, Ahmad, Balsamo, Petrella et al.	2003	Developmental aspects of language processing: FMRI of verbal fluency in children and adults.		22	15 male, 14 female	1	2		0		0	0	0	0	1	0	0	0	0	1	Main focus of paper was on comparing adults and children. Demonstration of the lateralising power of a semantic fluency task within frontal and temporal regions.	2	1	1	1	0	0	0	0	0	0		1	1	0	0	0	0	0		Used voxel counts within ROIs with the standard LI equation at a threshold of t = 4.0.	0.2	Standard 0.2 cut-offs.	2	3	Regions were selected using historical anatomical data and imaging data implicating these areas in language processing.	4	3
26	Haberling, Badzakova-Trajkov, Corballis	2011	Callosal tracts and patterns of hemispheric dominance: A combined fMRI and DTI study.		60	30 male, 30 female	4	2		0		0	0	0	0	0	0	0	0	0	1	Main focus of paper was on relating structure of the corpus callosum to hemispheric dominance for language. Provides laterality measures for word generation task.	2	1	1	4	0	0	0	0	0	0		1	4	0	0	0	0	0		Used the bootstrapping method (Wilke and Schitthorst, 2007) within the LI toolbox- calculates multiple LIs at multiple thresholds.	0.1	Left = > 0.1 Right = < -0.1 Bilateral = between -0.1 and 0.1	2	1	Defined anatomically within LI toolbox.	1	1
27	Haberling, Steinemann, Corballis	2016	Cerebral asymmetry for language: comparing production with comprehension.		94	42 male, 52 female	4	2		0		0	0	0	1	1	0	0	0	0	0	Aimed to compare lateralisation for production versus comprehension tasks; no support for the idea that production is more strongly lateralised than comprehension.	2	1	2	4	0	0	0	0	0	0		1	4	0	0	0	0	0		Used the bootstrapping method (Wilke and Schitthorst, 2006) from LI toolbox.	0.2	Standard 0.2 cut-offs.	2	1	Defined anatomically using the WFU PickAtlas.	2	3
28	Harrington, Buonocore, Farias.	2006	Intrasubject reproducibility of functional MR imaging activation in language tasks.		10	4 male, 6 female	1	2		0		0	0	0	1	1	1	0	0	0	0	Aimed to test the reproducibility of fMRI lateralisation, and whether this might vary according to the ROI and task used. Found that reproducibility within ROIs depended on the task used.	2	1	3	1	0	0	0	0	0	0		1	6	1	0	1	0	1	Single fixed threshold, Multiple thresholds/unthresholded.	Four methods of LI calculation: LI volume (voxel count) at threshold of P < .0001 LI volume (voxel count) at threshold of P < .001 LI magnitude of F statistic at threshold of P < .01 LI magnitude of F statistic averaged across multiple thresholds.	Not given	Not specified.	2	1	Defined anatomically using the Talairach atlas.	2	3
29	Hernandez, Andersson, Edjlali, Hommet, Cottier, Destieux et al.	2013	Cerebral functional asymmetry and phonological performance in dyslexic adults.		16	16 male, 0 female	1	1	15 right handed males with a diagnosis of developmental dyslexia.	0		0	1	0	0	1	0	0	0	0	1	Main focus of paper was on correlating functional asymmetry with behavioural performance in developmental dyslexia. Demonstration of lateralisation for a rhyming task using the flip method.	2	1	2	2	0	0	0	0	0	0		4	1	0	0	0	0	0		Used the flip method (Baciu et al, 2005). First, two sets of images are created for the contrast rhyming vs font matching; right side images (normalised L and R) and a mirror images set (flipped so that LH is on the right). Then did an ANOVA with 2 factors (group and hemisphere) using contrast images (rhyming vs font matching) obtained with flipped and unflipped images for both groups. Then compu…			2	2	ROIs were defined as spheres centred on peaks of activation identified in the interhemispheric analysis (flip method). Direct statistical comparisons done in all 6 ROIs; LI values calculated using voxels within IFG opercularis and occipitotemporal junction only.	6	5
30	Hund-Georgiadis, Lex, von Cramon.	2001	Language dominance assessment by means of fMRI: Contributions from task design, performance, and stimulus modality.		14	7 male, 7 female	1	2		0		0	0	0	0	1	0	1	0	0	0	Compared active and passive baseline tasks and the effect of stimulus modality on lateralisation; the former was found to have a significant effect whereas the latter did not affect laterality.	2	1	1	1	0	0	0	0	0	0		1	1	0	0	0	0	0		Used number of activated pixels above a fixed threshold of Z = 5.5 within an ROI for the standard LI calculation.	Not given	Not specified.	2	1	Identified anatomically using the Talairach 3D reference system.	1	1
31	Hund-Georgiadis, Lex, Friederici, von Cramon.	2002	Non-invasive regime for language lateralization in right- and left-handers by means of functional MRI and dichotic listening.		34	18 male, 16 female	4	2		0		0	0	0	1	1	0	0	0	0	0	Paper compared global and regional LIs, for both semantic encoding and lexical encoding tasks. LI depended on baseline, encoding task and ROI.	2	1	1	1	0	0	0	0	0	0		1	1	0	0	0	0	0		Used the number of activated pixels above a threshold of Z = 5.5 within ROIs for the standard LI equation.	0.1	Left = LI > 0.1 Right = LI < -0.1 Bilateral = -0.1 <= LI <= 0.1	3	1	Defined anatomically using Talairach coordinates.	3	3
32	Hunter, Brysbaert.	2008	Visual half-field experiments are a good measure of cerebral language dominance if used properly.		10	6 male, 4 female	2	2		0		0	0	0	0	1	0	0	0	0	1	Main focus of paper was on validating the visual half-field method of lateralisation. Demonstration of lateralising ability of word generation task.	2	1	1	1	0	0	0	0	0	0		1	1	0	0	0	0	0		Used number of voxels active above threshold within ROI for the standard LI equation.	0.4	Left = LI > 0.4 Right = LI < -0.4 Bilateral = -0.4 < LI < 0.4	2	1	ROIs were anatomically predefined (precise method not given).	1	1
33	Jensen-Kondering, Ghobadi, Wolff, Jansen, Ulmer.	2012	Acoustically presented semantic decision-making tasks provide a robust depiction of the temporo-parietal speech areas.		20	10 male, 10 female	1	2		0		0	1	0	1	1	0	1	0	0	0	Aimed to test the optimal paradigm for inducing lateralised activity within temporo-parietal speech areas.	2	1	3	1	0	0	0	0	0	0		1	1	0	0	0	0	0		Used both voxel number and T-value of the activation within pre-defined ROIs for the standard LI equation.	Not given	Not specified.	2	1	Not described- just defined a priori.	2	3
34	Kennan, Kim, Maki, Koizu mi, Constable.	2002	Non-invasive assessment of language lateralization by transcranial near infrared optimal topography and functional MRI.		6	5 males, 1 female	4	2		0		0	0	0	0	1	0	0	0	0	1	Main focus of task was comparing fMRI to near infrared optical topography. Demonstration of the lateralising power of a sentence comprehension task requiring detection of semantic and syntactic errors.	2	1	1	1	0	0	0	0	0	0		2	1	0	0	0	0	0		Used the number of active voxels above a threshold of t = 1.5 for the standard LI equation.	Not given	Not specified.	1	1	Whole hemispheres used.	1	6
35	Kleinhans, Mueller, Cohen, Courchesne.	2008	Atypical functional lateralization of language in autism spectrum disorders.		14	Not specified	4	1	14 males with a diagnosis of ASD.	0		0	0	0	0	1	0	0	0	0	0	Main focus of paper was on comparing language laterality between controls and individuals with ASD. Demonstration of the lateralising ability of two verbal fluency tasks (letter fluency and semantic fluency).	2	1	1	1	0	0	0	0	0	0		4	1	0	0	0	0	0		Used the summed volume of significant clusters within an ROI for the following LI equation: (L-R)/ 0.5(L+R). This yielded an LI spanning from -2 to +2.	Not given	Not specified.	2	1	ROIs were defined anatomically using the Talairach Daemon programme.	1	1
36	Knecht, Jansen, Frank, van Randenborgh, Sommer, Kanowski et al.	2003	How atypical is atypical language dominance?		14	7 male, 7 female	4	2		0		0	0	0	0	0	1	0	0	0	1	Main focus of paper was on investigating the nature of 'atypical' dominance for language. Provides data on the reproducibility of LIs using a phonetic fluency task in typically and atypically lateralised subjects.	2	1	1	1	0	0	0	0	0	0		2	2	0	0	0	0	0		Used the number of active voxels above an individually defined threshold for the standard LI equation. Threshold was defined at a level yielding a fixed number of active voxels (4000).	N/A	Dominance had previously been established based on fTCD data, so that 7 subjects were selected with typical and 7 with atypical dominance.	1	1	Whole hemisphere used.	1	6
37	Krinik, Lehericy, Duffau, Capelle, Chainay, Cornu, et al.	2003	Postoperative speech disorder after medial frontal surgery: Role of the supplementary motor area.		6	3 male, 3 female	1	1	12 patients with medial frontal lobe damage.	0		0	0	0	1	0	0	0	0	0	0	Comparison of global and regional LIs for an auditory cued semantic fluency task used whole hemispheres and the SMA.	2	1	1	1	0	0	0	0	0	0		1	1	0	0	0	0	0		Used the number of activated voxels surviving a fixed threshold for the standard LI equation. Separate LIs calculated using whole hemispheres and SMA as a ROI.	0.2	Standard 0.2 cut-offs.	3	1	SMA was defined anatomically using anatomical landmarks.	2	6
38	Lohmann, Deppe, Jansen, Schwindt, Knecht.	2004	Task repetition can affect functional magnetic resonance imaging-based measures of language lateralization and lead to pseudoincreases in bilaterality.		1	0 males, 1 female	1	2		0		1	0	0	0	0	0	0	0	0	1	Demonstration of the effects of task repetition on measurement of laterality; specifically, a decrease in LI (increase in bilaterality).	2	1	3	1	0	0	0	0	0	0		2	1	0	0	0	0	0		Calculated two separate LIs using the standard LI equation; one using voxel counts, one using mean signal change. The former was calculated at a fixed threshold of P = 0.001 as this was the P value at which the LI was most reproducible and most robust against moderate changes in P.	Positive versus negative	Positive LIs taken to indicate left dominance.	3	3	Global LI- all voxels in the whole brain (excluding the cerebellum). Regional LI- used previous imaging experience with task to define ROI as the anterior section of the vascular territory of the MCAs. This was guided by anatomic landmarks.	2	6
39	Mazoyer, Zago, Jobard, Crivello, Joliot, Perchey et al.	2014	Gaussian mixture modelling of hemispheric lateralization for language in a large sample of healthy individuals balanced for handedness.		297	152 male, 145 female	4	2		0		0	0	1	0	0	0	0	0	0	0	Aimed to investigate the nature of 'atypical' language lateralisation, in terms of whether it is a homogenous or heterogeneous group. Used a Gaussian modelling approach to determine categorisation of individual's hemispheric dominance.	2	2	1	4	0	0	0	0	0	0		2	4	0	0	0	0	0		Used the bootstrapping method (Wilke and Schitthorst, 2006) within LI toolbox. Computed LIs based on whole hemispheres (both grey and white matter), excluding the cerebellum.	N/A	Instead of the use of arbitrary cut-offs for dominance categorisation, used Gaussian model fitting to obtain the optimal number of Gaussian functions for each handedness group and across the whole sample; this was used to obtain thresholds to define different dominance categories.	1	1	Defined as whole brain excluding cerebellum, both grey and white matter.	1	6
40	Miro, Ripolles, Lopez-Barroso, Vila-Ballo, Juncadella, de Diego-Balaguer et al.	2014	Atypical language organization in temporal lobe epilepsy revealed by a passive semantic paradigm.		19	10 male, 9 female.	1	1	23 temporal lobe epilepsy patients.	0		0	0	0	1	1	0	0	0	0	0	Aimed to test a passive language paradigm to determine if this was capable of producing lateralised activity within temporal regions.	2	1	2	4	0	0	0	0	0	0		1	4	0	0	0	0	0		Used the bootstrapping method using voxel values (signal magnitude).	0.4	Left = LI > 0.4 Right = LI < -0.4 Bilateral = -0.4 < LI < + 0.4	2	1	Defined anatomically using the automated anatomical atlas and the WFU PickAtlas.	1	2
41	Morrison, Churchill, Cuimano, Schweizer, Das, Graham.	2016	Reliability of task-based fMRI for preoperative planning: A test-retest study in brain tumor patients and healthy controls.		12	Unknown	4	1	12 brain tumour patients.	0		0	0	0	0	0	1	0	0	0	0	Aimed to assess the test-retest reliability of fMRI laterality measures using a rhyming and phonemic fluency task. Overall, reliability of fMRI laterality was task-dependent.	2	1	3	1	0	0	0	0	0	0		1	3	0	0	0	0	0		Used the standard LI equation with both voxel counts and signal magnitude. The former was calculated across multiple thresholds to account for its threshold dependence.	0.2	Traditional 0.2 cut-offs.	2	3	Looked at t-maps for each task and then identified brain regions using the Talairach-Tournoux Atlas.	1	3
42	Nadkarni, Andreoli, Nair, Yin, Young, Kundu et al.	2015	Usage of fMRI for pre-surgical planning in brain tumor and vascular lesion patients: Task and statistical threshold effects on language lateralization.		25	13 male, 12 female	1	1	92 brain tumour patients.	0		0	1	0	0	0	0	0	0	0	0	Demonstration of the threshold dependence of LIs obtained with the word generation task.	2	1	1	1	0	0	0	0	0	0		1	3	0	0	0	0	0		Used voxel counts for the standard LI equation, at four different threshold levels (t < 2.0, 2.67, 3.5, 4.0).	0.2	Traditional 0.2 cut-offs.	2	3	ROIs were created based on MNI coordinates reported in Vigneau et al's (2006) meta-analysis; generated homologous ROIs in the right hemisphere for these left hemisphere language areas.	Multiple	5
43	Niskanen, Kononen, Villberg, Nissi, Ranta-aho, Saisanen, et al.	2012	The effect of fMRI task combinations on determining the hemispheric dominance of language functions.		20	9 male, 11 female	5	2		0		0	0	0	1	1	0	0	0	0	0	Aimed to compare the laterality obtained using different language task combinations, to assess the combination of tasks that yielded optimal lateralisation measurement.	2	1	1	1	0	0	0	0	0	0		1	2	0	0	0	0	0		The number of voxels surviving a variable threshold were used for the standard LI equation. Threshold was defined adaptively for each subject as 80% of the maximum t-value within the ROI.	0.1	Left = LI > 0.1 Right = LI < -0.1 Bilateral = -0.1 <= LI <= 0.1	2	1	Defined using the WFU PickAtlas.	3	3
44	Ocklenburg, Hugdahl, Westerhausen	2013	Structural white matter asymmetries in relation to functional asymmetries during speech perception and production.		29	14 male, 15 female	1	2		0		0	0	0	1	1	0	0	0	0	0	Compared laterality for a word generation and a passive listening task. Stronger laterality was found for word generation. The two tasks were significantly correlated within frontal but not temporal ROIs.	2	1	3	1	0	0	0	0	0	0		1	1	0	0	0	0	0		Compared both voxel count and voxel value LIs using the standard LI equation (using LI toolbox). The midline (+/-5mm) was excluded from the analysis and the threshold intensity level set to three.	Not given	Procedure not specified, although numbers in each group given.	2	1	Used the LI-toolbox for SPM8.	2	3
45	Orellana, Visch-Brink, Vernooji, Kalloe, Satoer, Vincent, et al.	2015	Crossed cerebrocerebellar language lateralization: An additional diagnostic feature for assessing atypical language representation in presurgical functional MR imaging.		20	9 male, 11 female	4	1	19 left handed patients who had undergone preoperative fMRI.	0		0	0	0	1	1	0	0	0	0	1	Main focus of paper was on comparing lateralisation within the cerebral hemispheres versus the cerebellum. Found that crossed cerebrocerebellar lateralization was found in all subjects regardless of whether language was typically or atypically lateralised.	2	1	1	3	0	0	0	0	0	0		1	5	0	0	0	0	0		The number of voxels in each ROI was determined using a threshold-independent method (Branco's t-weighting method), and then used for the standard LI equation.	0.1	Left = LI > 0.1 Right = LI < -0.1 Bilateral = -0.1 <= LI <= +0.1	2	1	Method not specified.	2	5
46	Partovi, Jacobi, Rapps, Zipp, Karimi, Rengier et al.	2012b	Clinical standardized fMRI reveals altered language lateralization in patients with brain tumor.		14	7 male, 7 female	1	1	57 right handed brain tumour patients.	0		0	0	0	1	1	0	0	0	0	0	Demonstration of laterality obtained for a word generation and sentence generation task within both frontal and temporal ROIs.	2	1	1	1	0	0	0	0	0	0		1	2	0	0	0	0	0		Used the number of active voxels for the standard Li equation. Threshold set (variably?) at the level of the peak activation of the nondominant hemisphere.	Not given	Not specified.	2	1	Defined anatomically within BrainVoyager pre-processing software.	2	3
47	Partovi, Konrad, Karimi, Rengier, Lyo, Zipp et al.	2012a	Effects of covert and overt paradigms in clinical language fMRI.		14	7 male, 7 female	1	2		0		0	0	0	0	1	1	0	0	0	0	Compared covert and overt paradigms for lateralisation. Found that covert paradigms were more strongly lateralising than overt paradigms.	2	1	1	1	0	0	0	0	0	0		1	2	0	0	0	0	0		Used voxel counts for the standard LI equation. A variable threshold was used, defined as the threshold of the peak activation of the nondominant hemisphere.	Not given	Not specified.	2	1	Defined anatomically (not otherwise detailed).	2	3
48	Perlaki, Horvath, Orsi, Aradi, Auer, Varga et al.	2013	White-matter microstructure and language lateralization in left-handers: A whole-brain MRI analysis.		16	0 male, 16 female	2	2		0		0	0	0	0	0	0	0	0	0	1	Main focus was on structure-function relationships in brain asymmetry. Demonstration of the lateralising ability of word generation in the frontal lobe in a sample of left handers.	2	1		4	0	0	0	0	0	0		1	4	0	0	0	0	0		Used the bootstrapping method in LI toolbox to calculate weighted LIs averaged over multiple thresholds. Not specified whether voxel count or voxel value was used.	0.2	Traditional 0.2 cut-offs used.	2	1	ROI was generated in standard space by combining the frontal lobe defined by the 25% probability thresholded MNI structural Atlas with its mirror image.	1	1
49	Pravata, Sestieri, Mantini, Briganti, Colicchio, Marra et al.	2011	Functional connectivity MR imaging of the language network in patients with drug-resistant epilepsy.		12	Not specified	1	1	11 epileptic patients.	0		0	0	0	0	1	0	0	0	0	1	Main focus of paper was on resting connectivity in the language network of epilepsy patients. Demonstration of the lateralising ability of the verb generation task across anterior and posterior language areas.	2	1	1	1	0	0	0	0	0	0		1	3	0	0	0	0	0		Used voxel counts for the standard LI equation, computed across multiple thresholds between P < .164 and the least stringent P value. Computed two LIs, one global, one regional.	0.2	Traditional 0.2 cut-offs.	3	2	Four regional ROIs (anterior and posterior) were obtained by grouping the task-evoked BOLD activation of controls (and patients).	2	6
50	Propper, O'Donnell, Whalen, Tie, Norton, Suarez et al.	2010	A combined fMRI and DTI examination of functional language lateralization and arcuate fasciculus structure: Effects of degree versus direction of hand preference.		25	9 male, 16 female	4	2		0		0	0	0	1	0	0	0	0	0	1	Main focus of paper was on relating functional and structural asymmetries to handedness. Demonstration of the lateralising power of an antonym generation task within Broca's and Wernicke's areas.	2	1	1	3	0	0	0	0	0	0		1	5	0	0	0	0	0		Used a threshold-independent histogram/t-weighting method (Branco et al, 2006). Involved creating histograms of number of active voxels across t thresholds, multiplying by a linear weighting function, and then integrating the area under the curve for the right and left hemispheres separately. These values were then compared in a standard LI equation format.	Not given	Not specified/used.	2	1	Generated atlas-based structural masks using WFU PickAtlas software, for Broca's and Wernicke's areas.	2	3
51	Ramsey, Sommer, Rutten, Kahn.	2001	Combined analysis of language tasks in fMRI improves assessment of hemispheric dominance for language functions in individual subjects.		16	16 male, 0 female	4	2		0		0	0	0	1	1	0	0	0	0	0	Compared combined task analysis to single task analysis in terms of the strength of lateralisation obtained. Also combined laterality across frontal and temporal language regions.	2	1	1	1	0	0	0	0	0	0		1	3	0	0	0	0	0		Used voxel counts for the standard LI equation, at two threshold levels (t = 3.0 and 4.5).	Not given	Not specified.	2	1	Defined anatomically and manually using Brodmann's mapping system; blind to the activity maps.	3	3
53	Razafimandimby, Maiza, Herve, Lecardeur, Delamillieure, Brazo et al.	2007	Stability of functional language lateralization over time in schizophrenia patients.		10	8 male, 2 female	1	1	10 schizophrenic patients.	0		0	0	0	0	0	1	0	0	0	0	Provides measure of reliability of LIs obtained using a story listening task over two sessions.	2	1	1	5	0	0	0	0	0	0		4	1	0	0	0	0	0		Calculated using right minus left fractional signal variation values. LI range unknown.	Positive versus negative	Not precisely specified, but seem to be classed on the basis of which side of 0 their LIs were across the two testing sessions.	2	1	Anatomical method of definition not specified.	1	3
54	Ruff, Brennan, Peck, Hou, Tabar, Brennan, et al.	2008	Assessment of the language laterality index in patients with brain tumor using functional MR imgaging: Effects of threshold, task selection, and prior surgery.		7	2 male, 5 female	1	1	13 brain tumour patients.	0		0	0	0	0	1	0	0	0	0	0	Comparison of laterality obtained with phonemic fluency, verb generation and semantic fluency tasks.	2	1	1	1	0	0	0	0	0	0		1	3	0	0	0	0	0		Used voxel counts for the standard LI equation. Computed LIs at 15 different statistical thresholds. Calculated the median LI value obtained at all thresholds between P < .008 and the least stringent P value.	0.2	Traditional 0.2 cut-offs.	2	1	Anatomically defined using AFNI software.	1	1
55	Rutten, Ramsey, van Rijen, van Veelen	2002	Reproducibility of fMRI-determined language lateralization in individual subjects.		9	6 male, 3 female	4	2		0		0	1	0	1	1	1	0	0	0	0	Compared reproducibility and strength of lateralisation across different tasks, CTA versus STA, and regional versus global LIs.	2	1	1	1	0	0	0	0	0	0		2	3	0	0	0	0	0		Used voxel counts within the standard LI equation at 6 different threshold levels (from T = 2.0 to 4.5, increment 0.5).	Not given	Not specified/used.	3	1	Anatomically defined using standard Brodmann anatomical criteria, blind to brain activity maps.	2	6
56	Sanjuan, Bustamante, Forn, Ventura-Campos, Barros-Loscertales, Martinez et al	2010	Comparison of two fMRI tasks for the evaluation of expressive language function.		18	9 male, 9 female	1	1	58 patients with epilepsy/brain lesions.	0		0	0	0	0	1	0	0	0	0	0	Compared laterality for a verb generation and a verbal fluency task, using a frontal ROI.	2	1	1	1	0	0	0	0	0	0		2	1	0	0	0	0	0		Used voxel counts for the standard LI equation, at a single fixed threshold.	20	Traditional +/-20 cut-offs.	2	1	Defined using anatomical criteria (Brodmann areas).	1	1
57	Sanjuan, Forn, Ventura-Campos, Rodriguez-Pujadas, Garcia-Porcar, Belloch et al.	2010	The sentence verification task: A reliable fMRI protocol for mapping receptive language in individual subjects		22	12 male, 10 female	1	2		0		0	0	0	1	1	0	0	0	0	0	Compared lateralisation within frontal and temporoparietal areas for a sentence verification task, as a procedure for measuring lateralisation of receptive language function.	2	1	1	1	0	0	0	0	0	0		2	3	0	0	0	0	0		Used voxel counts for the standard LI equation. Used a two-threshold (TT) correlation analysis to determine those voxels that were significantly activated within ROIs (see Auer and Frahm, 2009).	20	Left = LI > 20 Right = LI < -20 BL = -20>= LI <= +20	2	1	Anatomically defined using the Toolbox WPU PickAtlas using standard anatomical criteria according to Rutten et a (2002).	4	3
58	Seghier, Lazeyras, Pegna, Annoni, Zimine, Mayer, et al.	2004	Variability of fMRI activation during a phonological and semantic language task in healthy subjects.		26	20 male, 10 female (in original sample of 30)	1	2		0		0	0	0	1	1	0	0	0	0	0	Compared laterality for a phonological and a semantic task within frontal and temporal language areas.	2	1	1	1	0	0	0	0	0	0		1	3	0	0	0	0	0		Used voxel counts for the standard LI equation. Main LIs used a single fixed threshold of P < 0.005, but also calculated LIs across a range of threshold levels to plot TDLCs. Calculated using voxels across whole hemispheres. Also calculated a frontal dominance index, to compare laterality in frontal vs posterior ROIs: FDI = (left frontal voxels - left posterior voxels) / (left frontal voxels + le…	mean - 2 standard deviations	Threshold for left and atypical language lateralisation defined adaptively as the group mean minus two standard deviations.	3	1	LIs were calculated using whole hemispheres. FDI used Talairach coordinates to delimite anterior and posterior cubic boxes	3	6
59	Seghier, Kherif, Josse, Price	2011	Regional and hemispheric determinants of language laterality: Implications for preoperative fMRI.		82	39 male, 43 female	5	2		0		0	0	0	1	0	0	0	0	0	0	Argue against the use of a global LI in light of regional dissociations in laterality i.e. spatial heterogeneity in language lateralisation.	2	1	1	6	0	1	0	0	0	1	Flip method, Threshold independent method (Nagata et al, 2001).	1	6	1	0	0	0	1	Unthresholded method, Flip method (single threshold?)	Calculated LIs using a threshold independent approach (Nagata et al, 2001). Plots the number of L and R voxels activated across a range of threshold levels. Then calculates a non-linear regression of the curve to provide a constant term that can be used within the standard LI equation. Also calculated voxel based laterality maps using the flip method to assess regional lateralisation. These maps …	Positive/negative.	Classification based on whether LI was positive or negative.	3	3	Global ROI- whole hemispheres excluding the cerebellum and the mesial part of the brain (around the inter-hemispheric fissure). Regional ROI- reduced voxel based laterality map to 50 compact clusters, using voxels showing greater left than right activity for the task.	50	6
60	Sepeta, Berl, Wilke, You, Mehta, Xu, et al.	2016	Age-dependent mesial temporal lobe lateralization in language fMRI.		57	28 male, 29 female	6	1	77 epilepsy patients.	0		0	0	0	1	0	0	0	0	0	0	Main focus of paper was on comparing lateralisation within the mesial temporal lobe between paediatric and adults epilepsy samples. Demonstration of lateralisation in mesial temporal lobe in healthy adults for an auditory sentence comprehension task.	2	1	1	4	0	0	0	0	0	0		1	4	0	0	0	0	0		Used the LI toolbox bootstrapping method (Wilke and Schitthorst, 2006).	0.2	Left = LI >= 0.2 Right LI <= -0.2 Bilateral -0.2 < LI < 0.2	2	1	MTL and language areas were defined using the Wake Forest PickAtlas.	3	5
61	Somers, Neggers, Diederen, Boks, Kahn, Sommer.	2011	The measurement of language lateralization with functional transcranial doppler and functional MRI: A critical evaluation		22	14 male, 8 female	4	2		0		0	0	0	0	1	0	0	0	0	1	Main focus of paper was on correlated fTCD and fMRI measures of laterality. Demonstration of laterality for word generation task.	2	1	2	1	0	0	0	0	0	0		1	1	0	0	0	0	0		Used signal intensity change (measures by summing beta values) in suprathreshold voxels for the standard LI equation. Thresholds were set at the individual t values at p = 0.001.		Paper did not classify dominance, but individual LI values given. Note that I have used the traditional 0.2 cut-offs to classify individuals myself and reported on form.	2	1	Created a mask using the automated anatomic labelling (AAL) atlas (Tzourio-Mazoyer et al, 2002).	1 large VOI	3
62	Sommer, Ramsey, Mandl, Kahn.	2003	Language lateralization in female patients with schizophrenia: An fMRI study.		12	0 male, 12 female	1	1	12 female schizophrenic patients.	0		0	0	0	0	1	0	0	0	0	1	Main focus of paper was on comparing lateralisation between schizophrenic patients and healthy controls. Demonstration of lateralisation for a combined task analysis (CTA) using verb generation and a reverse-reading semantic decision task.	2	1	1	1	0	0	0	0	0	0		1	1	0	0	0	0	0		Used voxel counts for the standard LI equation. Single fixed threshold used of p = 0.05 (amounts to a t value of approx. 4.5, depending on the number of voxels for each individual).	Not given.	Not specified.	2	1	VOIs were manuall delineated using the DISPLAY tool from the Montreal Neurological Institute (MNI).	1 large VOI	3
63	Stippich, Mohammed, Kress, Hahnel, Gunther, Konrad, et al.	2003	Robust localization and lateralization of human language function: An optimized clinical functional magnetic resonance imaging protocol.		14	7 male, 7 female	1	2		0		0	0	0	1	1	0	0	0	0	0	Demonstration of lateralisation for sentence generation and word generation tasks within Broca's and Wernicke's areas, in a sample of right handers.	2	1	1	1	0	0	0	0	0	0		1	2	0	0	0	0	0		Used cluster size (voxel counts) for the standard LI equation. Threshold adaptively set at the level of the peak activation in the non-dominant hemisphere.	Not given.	Not specified/used.	2	3	Used functional maps to identify Broca's and Wernicke's areas in the left hemisphere, helped by typical landmarks. Then generated their anatomical homologues in the right hemisphere.	2	3
64	Suarez, Whalen, O'Shea, Golby	2007	A Surgical Planning Method for Functional MRI Assessment of Language Dominance: Influences from Threshold, Region-of-Interest, and Stimulus Mode.		13	8 male, 5 female	1	2		0		0	1	0	1	0	0	0	0	0	0	Compared the traditional method of LI equation with a new threshold-independent method (T-weighting) across multiple ROIs for an antonym generation task.	2	2	1	6	1	0	1	0	0	0	Standard LI equation, t-weighted LI.	1	6	0	0	1	1	1	Multiple thresholds (TDLC), Unthresholded t-weighting method.	Compared two methods of LI calculation: Standard LI equation- using voxel counts across a range of threshold values. T-weighted LI- Used Branco et al's (2006) method. First plot a histogram of number of active voxels against T-score. Multiple this distribution by a weighting function that assigns higher weight to higher T-scores. Then use integrated areas for right and left hemispheres for a stan…	0.1	Left = LI > 0.1 Right = LI < -0.1 BL = -0.1 <= LI <= 0.1	3	1	Defined anatomically using standard Human Atlas segmentations and Brodmann areas.	6	5
65	Sveller, Briellmann, Saling, Lillywhite, Abbott, Masterton et al.	2006	Relationship between language lateralization and handedness in left-hemispheric partial epilepsy		70	24 male, 46 female	4	1	74 epilepsy patients.	0		0	0	0	0	1	0	0	0	0	0	Main focus of paper was relating lateralisation to handedness in epilepsy sample. Demonstration of lateralisation for verb generation task in mixed handedness sample.	2	1	1	1	0	0	0	0	0	0		1	1	0	0	0	0	0		Used voxel counts for standard LI equation, using a single fixed threshold of p < 0.001.	0.2	Participants classified as either 'typical' or 'atypical' using a single threshold of 0.2.	2	1	Manually drawn using anatomical landmarks.	1 large VOI	3
66	Szaflarski, Holland, Jacola, Lindsell, Privitera, Szaflarsk.	2008	Comprehensive presurgical functional MRI language evaluation in adult patients with epilepsy.		49	37 male, 12 female	6	1	38 epilepsy patients.	0		0	0	0	1	1	0	0	0	0	0	Compared lateralisation for word generation and semantic decision tasks across frontal, temporal and global ROIs, to determine the optimal protocol for lateralising activity.	2	1	1	1	0	0	0	0	0	0		1	1	0	0	0	0	0		Used voxel counts for the standard LI equation. Used a single fixed threshold of Z score >= 2.58.	0.1	Left = LI > 0.1 Right = LI < -0.1 BL = -0.1<= LI <= 0.1	2	2	Defined ROIs based on activation maps, and then mirrored functionally defined regions from both left and right hemispheres.	3	3
67	Tailby, Weintrob, Saling, Fitzgerald, Jackson	2014	Reading difficulty is associated with failure to lateralize temporooccipital function		42	24 male, 18 female	6	1	10 epilepsy patients with reading difficulties, 34 epilepsy patients without reading difficulties.	0		0	0	0	0	1	0	0	0	0	1	Compared laterality for letter cued word generation and the verb generation task in a sample of epilepsy patients and healthy controls.	2	1	1	1	0	0	0	0	0	0		1	2	0	0	0	0	0		Method of LI calculation not specified- simply cites Abbott et al (2010). Emailed author: used same method as Abbott et al. Generated TDLCs for each subject plotting LI as a function of number of active voxels. Threshold of chosen LI was then defined adaptively for each subject using a set of criteria.	Not given.	Not specified.	2	2	Used activation maps from the WG task to define language ROIs; constructed via a random effects analysis.	4	5
68	Thivard, Hombrouck, du Montcel, Delmaire, Cohen, Samson	2005	Productive and perceptive language reorganization in temporal lobe epilepsy.		17	7 male, 10 female	6	1	18 right TLE (temporal lobe epilepsy) and 18 left TLE patients.	0		0	0	0	1	1	0	0	0	0	0	Compared LIs across frontal and temporal ROIs for sematic fluency, sentence repetition and story listening.	2	1	1	1	0	0	0	0	0	0		1	1	0	0	0	0	0		Used voxel counts for the standard LI equation, at a single fixed threshold of P < 0.001.	0.2	Traditional 0.2 cut-offs.	2	1	Not specified.	2	3
69	Tie, Suarez, Whalen, Radmanesh, Norton, Golby	2009	Comparison of blocked and event-related fMRI designs for pre-surgical language mapping.		6	3 male, 3 females	1	1	8 brain tumour patients.	0		1	0	0	0	0	0	0	0	0	0	Compared laterality within temporal and frontal ROIs for blocked versus event-related designs, using an antonym generation task.	2	4	1	1	0	0	0	0	0	0		1	1	0	0	0	0	0		Used voxel counts for the standard LI equation, at a single fixed threshold of p < 0.05.	Positive/negative.	Positive LI indicated left dominance, negative LI indicated right dominance.	2	1	Anatomically defined using the WFU PickAtlas software.	2	3
70	Tzourio-Mazoyer, Marie, Zago, Jobard, Perchey, Leroux.	2015	Heschl's gyrification pattern is related to speech-listening hemispheric lateralization: FMRI investigation in 281 healthy volunteers.		281	139 male, 142 female	4	2		0		0	0	0	1	1	0	0	0	0	1	Main focus of paper was on relating structural asymmetries in Heschl's gyrus to functional language laterality. Demonstration of laterality for speech listening task within whole hemispheres using an event-related design.	2	2	1	4	0	0	0	0	0	0		2	4	0	0	0	0	0		Used the bootstrapping method (Wilke and Schitthorst, 2006) to calculate weighted hemispheric lateralization indices (HFLIs).	Not given.	Not specified.	1	1	Anatomically defined using template used for fMRI data normalization, excluding the cerebellum.	1	6
72	Van der Haegen, Cai, Brysbaert.	2012	Colateralization of broca's area and the visual word form area in left-handers: FMRI evidence.		57	16 male, 41 female	2	2		0		0	0	0	1	1	0	0	0	0	0	Assessed the colateralization of the IFG during speech and the ventral occipital cortex during reading. Overall correlation between these LIs was strongly significant, but there were 3 cases of cross-lateralisation.	2	4	1	4	0	0	0	0	0	0		1	4	0	0	0	0	0		Used Wilke and Schmithorst's (2006) bootstrapping method within LI toolbox, that calculated LI values iteratively (100 samples) at 20 threshold levels. A weighted overall mean LI was then calculated by assigning higher weight to higher thresholds. Note that a blocked design was used for word generation, but an event-related design was used for lexical decision.	0.5	Left = LI > 0.5 Right = LI < -0.5	2	1	Defined using the AAL template.	2	4
73	Van der Haegen, Cai, Seurinck, Brysbaert	2011	Further fMRI validation of the visual half field technique as an indicator of language laterality: A large-group analysis.		50	Unknown	2	2		0		0	0	0	0	1	0	0	0	0	1	Main focus of paper was on comparing fMRI and the visual half-field technique for measuring hemispheric dominance. Demonstration of lateralisation for word generation in a frontal ROI.	2	1	1	4	0	0	0	0	0	0		1	4	0	0	0	0	0		Used the bootstrapping method (Wilke and Schitthorst, 2006) within LI toolbox, to calculate LIs at 20 different threshold levels with 100 bootstrap resamples (resample ratio k = 0.25). Used this to calculated a weighted mean LI for each subject.	0.6	Left = LI > 0.6, Right = LI < -0.6, BL = -0.6 <= LI <= 0.6.	2	1	Defined anatomically using the AAL template.	6	1
74	van Oers, Vink, van Zandvoort, van der Worp, de Haan, Kappelle.	2010	Contribution of the left and right inferior frontal gyrus in recovery from aphasia. A functional MRI study in stroke patients with preserved hemodynamic responsiveness.		13	4 male, 9 female	1	1	13 stroke patients (all right handed, assuming control group are also all right handed).	0		0	0	0	1	1	0	0	0	0	1	Main focus of study was on patients (relating lateralisation to recovery). Provides demonstration of lateralisation for picture word matching, word generation and semantic decision tasks across frontal and posterior language areas.	2	1	1	1	0	0	0	0	0	0		1	1	0	0	0	0	0		Used voxel counts for the standard LI equation.	Not given.	Not specified/used.	2	1	Defined anatomically using the WFU PickAtlas.	3	3
75	van Rijn, Aleman, Swaab, Vink, Sommer, Kahn.	2008	Effects of an extra X chromosome on language lateralization: An fMRI study with klinefelter men (47,XXY).		14	14 male, 0 female	1	1	14 men with Klinefelter syndrome.	0		0	0	0	1	1	0	0	0	0	1	Main focus of study was on comparing patients and controls. Provides comparison of LIs obtained across different frontal and posterior language ROIs for a combined task analysis approach.	2	1	1	1	0	0	0	0	0	0		1	1	0	0	0	0	0		Used voxel counts for the standard LI equation, at a threshold of p < 0.001. Also used cluster thresholding, in which only clusters of 5 voxels or more were included in the voxel counts for the LI equation.	Not given.	Not specified/used.	2	1	Anatomically defined using WFU PickAtlas.	5	3
76	van Veelen, Vink, Ramsey, Sommer, van Buuren, Hoogendam.	2011	Reduced language lateralization in first-episode medication-naive schizophrenia.		43	39 male, 4 female	1	1	35 schizophrenic patients.	0		0	0	0	1	1	0	0	0	0	1	Main focus of paper was on comparing patients and controls. Demonstration of lateralisation for word generation within frontal and posterior ROIs.	2	1	1	1	0	0	0	0	0	0		1	2	0	0	0	0	0		Used voxel counts for the standard LI equation. Threshold was defined on an individual basis using half the mean maximum t-value (Fernandez et al, 2001; Jansen et al, 2006). Calculated the mean activation value in those 5% of voxels showing the highest level of activation in that ROI; threshold set at 50% of that average maximum activation value.	Not given.	Not specified/used.	2	1	Anatomically defined using the AAL atlas.	7	3
77	Vassal, Schneider, Boutet, Jean, Sontheimer, Lemaire.	2016	Combined DTI tractography and functional MRI study of the language connectome in healthy volunteers: Extensive mapping of white matter fascicles and cortical activations.		20	20 male, 0 female	1	2		0		0	0	0	1	1	0	0	0	0	1	Main focus of paper was on correlating structural and functional asymmetries. Demonstration of global laterality for a sentence comprehension task.	2	1	1	1	0	0	0	0	0	0		1	1	0	0	0	0	0		Used voxel counts for the standard LI equation, at a single fixed threshold of p < 0.05 (with minimum cluster size of 2).	Not given.	Not specified.	1		Not specified- simply used voxel counts across the whole brain.	1	6
78	Vikingstad, George, Johnson, Cao.	2000	Cortical language lateralization in right handed normal subjects using functional magnetic resonance imaging.		23	17 male, 20 female	1	2		0		0	0	0	1	1	0	0	0	0	0	Looked at laterality for picture naming and word generation tasks across anterior and posterior language areas.	2	1	1	1	0	0	0	0	0	0		1	1	0	0	0	0	0		Used voxel counts (volume of activated tissue) for the standard LI equation at a single fixed threshold of P < .0006 (reflects both voxel thresholding and cluster thresholding).	0.5	Left = LI > 0.5, Right = LI < 0.5, BL = -0.5 < LI < 0.5.	2		Not specified- assume anatomically defined as done a priori.	2	3
79	Vernooji, Smits, Wielopolski, Houston, Krestin, van der Lugt.	2007	Fiber density asymmetry of the arcuate fasciculus in relation to functional hemispheric language lateralization in both right- and left-handed healthy subjects: A combined fMRI and DTI study.		20	9 male, 11 female	5	2		0		0	0	0	0	1	0	0	0	0	1	Main focus of study was on relating structural and functional asymmetries. Demonstration of lateralisation for verb generation task within a combined frontal and temporoparietal ROI. Note that this study used the same participants as Orellana et al (2014), but seems to be different functional data.	2	1	1	1	0	0	0	0	0	0		1	1	0	0	0	0	0		Used voxel counts for the standard LI equation, at a fixed threshold of p < 0.05.	0.1	Left = LI >= 0.1, Right = LI <= -0.1.	2	1	Defined anatomically using an electronic atlas.	1	3
80	Vingerhoets, Alderweireldt, Vandemaele, Cai, Van der Haegen, Brysbaert et al.	2013	Praxis and language are linked: Evidence from co-lateralization in individuals, with atypical language dominance.		20	4 male, 16 female	5	2		0		0	0	0	1	1	0	0	0	0	1	Main focus of task was on relating language laterality to manual praxis. Demonstration of laterality for a word generation task in a group of participants with known atypical and typical language dominance, across multiple ROIs (both frontal and parietal).	2	1	1	1	0	0	0	0	0	0		1	2	0	0	0	0	0		Used voxel counts for LI equation, in which R and L were the other way around i.e. (R - L)/(R + L). Thus, +1 indicated total right dominance. Used variable threshold adaptively defined at that level to yield the 10% most active voxels within that ROI for each participant.	Dominance previously defined.	Subjects were selected from a larger group study (Van der Haegen et al, 2011), in which their language dominance had been established using word generation, and a 0.6 cut-off (Left = LI > 0.6, right = LI < -0.6, BL = -0.6 <= LI <= 0.6).	2	2	A functional ROI was defined based on the word generation-control contrast. Yielded a symmetrical ROI encompasses BA 44 and 45 (IFG). Also functionally defined a further 5 ROIs, as areas in which the word generation and tool pantomiming tasks overlapped (latter task used for praxis LI).	6	5
81	Wilke, Lidzba.	2007	LI-tool: A new toolbox to assess lateralization in functional MR-data		12	5 male, 7 female	1	2		1	Generated synthetic imaging data using Matlab scripts. This was generated as 'null data' containing only normally distributed noise, without any form of lateralisation.	0	1	0	0	0	0	0	0	0	0	Aimed to compare multiple approaches to LI calculation, including voxel count vs value and global versus regional LIs, in terms of their robustness against issues such as threshold level, data sparsity, and vulnerability to outliers.	2	1	3	1	0	0	0	0	0	0		1	6	0	1	1	1	0	Multiple thresholds (plotted TDLCs), Variable/adaptively defined thresholds.	Compared multiple methods of LI calculation all based around the standard LI equation. Plotted lateralisation curves for each subject using both voxel count and voxel value. Also compared global and regional LIs. Lastly, compared the fixed threshold approach with an adaptive thresholding approach, in which the threshold is set at the mean intensity of the voxels in the image. Also looked at the e…	Not given.	Not specified/used.	3	1	Selected anatomically defined ROIs using masks.	2	6
82	Tzourio-Mazoyer, Joliot, Marie, Mazoyer.	2016	Variation in homotopic areas' activity and inter-hemispheric intrinsic connectivity with type of language lateralization: An FMRI study of covert sentence generation in 297 healthy volunteers.		297	152 male, 145 female	4	2		0		0	0	0	1	0	0	0	0	0	0	Compared laterality for a sentence generation task across multiple ROIs, to look at patterns of regional asymmetry across the brain in typically and atypically lateralised subjects.	2	2	2	5	0	0	0	0	0	0		1	1	0	0	0	0	0		Created contrast images for each subjects (language task versus control task). Then compared these contrast map results in left and right homotopic ROIs, by calculating the left minus the right difference in BOLD variation, to give an asymmetry index. Also computed HFLIs (global LIs) as in Mazoyer et al (2014)- but already reported in that previous paper. Then used an ANOVA for each ROI to identi…	Gaussian modelling.	Dominance categories were obtained using Mazoyer et al's (2014) Gaussian mixture modelling approach; classed as typical, ambilateral and strong atypical. This was based on their HFLIs (global LIs).	3	1	Used the AICHA atlas (an atlas of homotopic functional ROIs) to define 192 homotopic pairs of ROIs. Calculated an asymmetry index for each of these 192, then did ANOVAs to look for group differences in asymmetry across dominance groups for each region. From this, selected 58 homotopic ROIs that showed differences in asymmetry values across dominance groups.	58	5
83	Zaca, Jarso, Pillai.	2013	Role of semantic paradigms for optimization of language mapping in clinical fMRI studies.		12	6 male, 6 female.	1	2		0		0	0	0	1	1	0	0	0	0	0	Compared laterality for 5 language tasks within different ROIs to establish the optimal paradigm for assessing language laterality.	2	1	2	3	0	0	0	0	0	0		1	5	0	0	0	0	0		Used Branco et al's (2006) unthresholded method, in which the weighted sum of all voxel t values in the ROI are used for the standard LI equation.	Not given.	Not specified/used.	2	1	Anatomically defined using the MNI atlas.	5	3
[truncated: 221 more columns]
